# Supplementary material for: Gas-Phase Studies of NMR Shielding and Indirect Spin–Spin Coupling in 13C-Enriched Ethane and Ethylene
Source: Molecules. 2024 Sep 20;29(18):4460. doi: 10.3390/molecules29184460 (PMC11434548; doi:10.3390/molecules29184460)
Supplement: Supplementary file 1 [file molecules-29-04460-s001.zip]

Archive with 1 entries (1 files):
- molecules-3106268-supplementary.pdf
